# Supplementary material for: Berberine Regulation of Cellular Oxidative Stress, Apoptosis and Autophagy by Modulation of m6A mRNA Methylation through Targeting the Camk1db/ERK Pathway in Zebrafish-Hepatocytes
Source: Antioxidants (Basel). 2022 Nov 30;11(12):2370. doi: 10.3390/antiox11122370 (PMC9774189; doi:10.3390/antiox11122370)
Supplement: Supplementary file 1 [file antioxidants-11-02370-s001.zip]

Archive with 1 entries (1 files):
- antioxidants-1973474-supplementary.pdf
